# Supplementary material for: 3D Dissection of Structural Membrane-Wall Contacts in Filamentous Moss Protonemata
Source: Int J Mol Sci. 2020 Dec 26;22(1):158. doi: 10.3390/ijms22010158 (PMC7796084; doi:10.3390/ijms22010158)
Supplement: Supplementary file 1 [file ijms-22-00158-s001.zip]

Archive with 3 entries (3 files):
- Video1.mp4
- Video2.mp4
- Video3.mp4
